# Supplementary material for: Oral Supplementation with Algal Sulphated Polysaccharide in Subjects with Inflammatory Skin Conditions: A Randomised Double-Blind Placebo-Controlled Trial and Baseline Dietary Differences
Source: Mar Drugs. 2023 Jun 27;21(7):379. doi: 10.3390/md21070379 (PMC10381427; doi:10.3390/md21070379)
Supplement: Supplementary file 1 [file marinedrugs-21-00379-s001.zip]

Archive with 1 entries (1 files):
- marinedrugs-2392349-supplementary.pdf
